# Supplementary material for: Erythroid Differentiation Regulator 1 Strengthens TCR Signaling by Enhancing PLCγ1 Signal Transduction Pathway
Source: Int J Mol Sci. 2022 Jan 13;23(2):844. doi: 10.3390/ijms23020844 (PMC8776247; doi:10.3390/ijms23020844)
Supplement: Supplementary file 1 [file ijms-23-00844-s001.zip]

Archive with 1 entries (1 files):
- ijms-1516034-supplementary.pdf
